# Supplementary material for: Clinical Relevance of Gastroesophageal Cancer Associated SNPs for Oncologic Outcome After Curative Surgery
Source: Ann Surg Oncol. 2021 Sep 16;29(2):1453–62. doi: 10.1245/s10434-021-10771-y (PMC8724221; doi:10.1245/s10434-021-10771-y)
Supplement: Supplementary file 3 — Supplementary file3 (XLSX 63 kb) [file 10434_2021_10771_MOESM3_ESM.xlsx]

## Sheet: Supplementary Table 1A
id	variable	value / dimension	n	percentage	median os	standard error	chi2 (logrank)	p-value (logrank)
1	sex	female	65	0.342105	54.4262	19.0846	0.18	0.6693
2	sex	male	125	0.657895	52.1311	16.7896
3	asa	1	4	0.0210526	62.1311	0.473238	7.48	0.058
4	asa	2	90	0.473684	94.7541	incalc.
5	asa	3	90	0.473684	38.9508	7.8047
6	asa	4	6	0.0315789	82.8852	19.9281
7	diagnosis	gej type 1	1	0.00526316	incalc.	incalc.	0.79	0.852
8	diagnosis	gej type 2	47	0.247368	57.0164	17.1929
9	diagnosis	gej type 3	13	0.0684211	40.459	incalc.
10	diagnosis	gastric cancer	129	0.678947	52.1311	13.5266
11	second primary	no	172	0.905263	57.0164	12.9635	0.7	0.4011
12	second primary	yes	18	0.0947368	32.0656	12.867
13	grading (preoperative)	unknown / non applicable	20	0.105263	58.8852	incalc.	3.07	0.3805
14	grading (preoperative)	G1	5	0.0263158	38	19.2511
15	grading (preoperative)	G2	51	0.268421	90.1967	3.93376
16	grading (preoperative)	G3	114	0.6	50.2295	7.6822
17	lauren type (preoperative)	unknown / non applicable	20	0.105263	incalc.	incalc.	2.87	0.4127
18	lauren type (preoperative)	intestinal	82	0.431579	85.6393	17.7425
19	lauren type (preoperative)	diffuse	70	0.368421	50.459	6.84895
20	lauren type (preoperative)	mixed type	18	0.0947368	18.3279	3.61668
21	signet ring (preoperative)	unknown / non applicable	16	0.0842105	37.377	26.5246	1.32	0.517
22	signet ring (preoperative)	no	106	0.557895	85.6393	17.1112
23	signet ring (preoperative)	yes	68	0.357895	50.2295	7.08472
24	cT	unknown / non applicable	7	0.0368421	51.6066	1.41663	15.08	0.0045
25	cT	1	8	0.0421053	incalc.	incalc.
26	cT	2	31	0.163158	incalc.	incalc.
27	cT	3	110	0.578947	57.0164	19.8769
28	cT	4	34	0.178947	24.3607	4.57471
29	cN	unknown / non applicable	6	0.0315789	51.6066	19.4353	9.68	0.0079
30	cN	0	63	0.331579	incalc.	incalc.
31	cN	+	121	0.636842	39.541	9.1736
32	cM	0	158	0.831579	89.9016	14.8811	19.79	<0.0001
33	cM	+	32	0.168421	22.9836	3.84675
34	neoadjuvant therapy	no	64	0.336842	94.7541	incalc.	5.18	0.0229
35	neoadjuvant therapy	yes	126	0.663158	42.3279	6.40424
36	operation type	distal gastrectomy	54	0.284211	94.7541	.	39.96	<0.0001
37	operation type	total gastrectomy	63	0.331579	54.4262	14.5455
38	operation type	transhiatal esophagectomy	54	0.284211	27.8033	7.29586
39	operation type	abdominothoracic esophagectomy	14	0.0736842	85.6393	0.638041
40	operation type	other	5	0.0263158	9.86885	4.27403
41	postoperative complication	no	115	0.605263	82.8852	incalc.	2.83	0.0927
42	postoperative complication	yes	75	0.394737	50.2295	9.35351
43	clavien dindo	0	115	0.605263	56.8197	18.9025	5.63	0.2285
44	clavien dindo	1	33	0.173684	85.6393	32.2949
45	clavien dindo	2	6	0.0315789	58.8852	10.1639
46	clavien dindo	3	21	0.110526	51.6721	15.6681
47	clavien dindo	4	15	0.0789474	23.9672	7.34863
48	surgical complication	no	132	0.694737	85.6393	20.4487	3.55	0.0594
49	surgical complication	yes	58	0.305263	50.2295	8.13638
50	pT	0 / in situ	10	0.0526316	incalc.	incalc.	71.68	<0.0001
51	pT	1a	12	0.0631579	incalc.	incalc.
52	pT	1b	19	0.1	incalc.	incalc.
53	pT	2	22	0.115789	incalc.	incalc.
54	pT	3	91	0.478947	52.1311	10.2316
55	pT	4a	22	0.115789	19.082	0.980374
56	pT	4b	14	0.0736842	10.5574	6.34855
57	pN	0	78	0.410526	incalc.	incalc.	50.43	<0.0001
58	pN	1	28	0.147368	50.5246	20.1602
59	pN	2	37	0.194737	58.8852	26.3072
60	pN	3a / 3b	47	0.247368	19.3443	3.12367
61	pM	0	161	0.847368	89.9016	14.0414	38.38	<0.0001
62	pM	1	29	0.152632	20.2623	5.2915
63	r status	0	152	0.8	90.1967	incalc.	46.38	<0.0001
64	r status	1 / 2 / X	38	0.2	18.7541	2.47209
	Supplementary Table 1A: Univariate survival analysis for all clinical and histopathological parameters, only categorical variables (p-values according to logrank test).

## Sheet: Supplementary Table 1B
id	variable	value / dimension	coefficient	standard error	95% confidence interval	chi2 (logrank)	p-value (logrank)
1	age at diagnosis	yrs	0.0016686	0.0091875	-0.016 - 0.020	0.03	0.856
2	height	m	-0.0531859	1.10003	-2.209 - 2.103	0	0.961
3	weight	kg	0.0046785	0.0065038	-0.008 - 0.017	0.51	0.472
4	bmi	kg/m2	0.0251862	0.0225487	-0.019 - 0.069	1.21	0.264
	Supplementary Table 1B: Univariate survival analysis for all clinical and histopathological parameters, only continuous variables (p-values according to logrank test).

## Sheet: Supplementary Table 2A
SNP	associated gene	Chromosome	Source	INFO score	Reported Association	p-value (logrank)	Reference (PMID)	Reference (suppl. list)
rs12268840*	MGMT	10	genotyped	NA	EAC	0.0119	18386788	[1]
rs9972882*	STARD3	17	genotyped	NA	GC	0.0214	24291029	[13]
rs12724079*	ASH1L	1	imputed	0.981	GC	0.0244	25921222	[19]
rs10423674*	CRTC1	19	genotyped	NA	EAC and BE	0.0258	25447851	[16]
rs1870377*	VEGFR2	4	imputed	0.963	gastric NET	0.0416	29787601	[34]
rs2898290*	LINC00208 and BLK	8	genotyped	NA	EAC and BE	0.0428	27527254	[25]
rs2976392†	PSCA	8	genotyped	NA	GC (diffuse type)	0.0732	31983162, 18488030	[7] [37] [39]
rs2296616†	miR-107	10	genotyped	NA	GC	0.1153	25771723	[17]
rs10419226†	CRTC1	19	genotyped	NA	EAC and BE	0.1166	29666340	[33]
rs2701108†	TBX5	12	genotyped	NA	EAC and BE	0.1285	26783083	[21]
rs3072†	GDF7	2	genotyped	NA	EAC and BE	0.1441	25447851	[16]
rs4648068†	NFKB1	4	imputed	0.985	GC	0.1542	25888547	[18|
rs7626449†	DNase 1 hypersensitive site	3	imputed	0.989	EAC and BE	0.1978	24121790	[12]
rs1979654	DNase 1 hypersensitive cluster	16	imputed	0.979	EAC and BE	0.2069	27527254	[25]
rs2494752	AKT1	14	genotyped	NA	GC	0.2087	26818920	[22]
rs3102735	OPG	8	genotyped	NA	GC	0.2113	26451891	[20]
rs9936833	FOXF1	16	imputed	0.996	BE	0.3676	22961001	[6]
rs1059234	CDKN1A	6	imputed	0.973	GC	0.3732	27156331	[23]
rs125701	hOGG1	3	imputed	0.966	GC	0.3733	27603140	[26]
rs17042407	IL1A	2	genotyped	NA	GC	0.3785	24615437	[14]
rs909253	LTA	6	genotyped	NA	GC	0.3788	22748850	[5]
rs1800470	TGFB1	19	imputed	0.989	GC	0.387	19835575	[3]
rs2010963	VEGFA	6	imputed	0.972	GC	0.3888	19566948	[2]
rs2687201	FOXP1	3	genotyped	NA	EAC and BE	0.3944	29666340	[33]
rs833061	VEGF	6	imputed	0.955	GC	0.4039	19835575	[3]
rs2305948	VEGFR2	4	genotyped	NA	gastric NET	0.4674	29787601	[34]
rs881844	STARD3	17	imputed	0.992	GC	0.4691	24291029	[13]
rs11869286	STARD3	17	imputed	0.996	GC	0.4691	24291029	[13]
rs1877031	STARD3	17	genotyped	NA	GC	0.4691	24291029	[13]
rs751402	XPG	13	genotyped	NA	GC (cardia)	0.4804	27228234	[24]
rs12670401	EZH2	7	genotyped	NA	GC	0.4956	22228224	[4]
rs3784262	ALDH1A2	15	genotyped	NA	BE	0.5052	25447851	[16]
rs3025039	VEGF	6	genotyped	NA	GC	0.5087	19835575	[3]
rs7903146	TCF7L2	10	genotyped	NA	GC	0.5141	27605886	[27]
rs130274	TIMP3	22	genotyped	NA	EAC	0.5285	23527119	[8]
rs1805034	RANK	18	genotyped	NA	GC	0.5394	26451891	[20]
rs9257809	MHC	6	genotyped	NA	BE only	0.5425	22961001	[6]
rs6464926	EZH2	7	imputed	0.989	GC	0.5617	22228224	[4]
rs1800471	TGFB1	19	imputed	0.995	GC	0.5738	19835575	[3]
rs5754312	TIMP3	22	imputed	0.981	EAC	0.5747	23527119	[8]
rs2274223	PLCE1	10	genotyped	NA	GC	0.5778	24069371, 20729852, 21689432	[11] [32] [38] [39]
rs3111601	FOXF1	16	genotyped	NA	EAC	0.5847	29666340	[33]
rs1800469	TGFB1	19	genotyped	NA	GC	0.604	19835575	[3]
rs2072408	EZH2	7	imputed	0.988	GC	0.6099	28164661	[29]
rs734004	EZH2	7	imputed	0.995	GC	0.6172	22228224	[4]
rs2072407	EZH2	7	imputed	0.989	GC	0.6211	22228224	[4]
rs1380576	MDM4	1	imputed	0.99	GC	0.6272	28099948	[28]
rs1800587	IL-1	2	genotyped	NA	GERD and BE	0.638	23806268	[10]
rs4072037	MUC1	1	genotyped	NA	GC	0.643	24069371	[11]
rs1790733	PPP1CA	11	imputed	0.981	GC (non-cardia)	0.6735	25921222	[19]
rs1920562	TBX5	12	imputed	0.98	BE	0.7134	25447851	[16]
rs11789015	BARX1	9	genotyped	NA	EAC and BE	0.7804	29666340	[33]
rs17451754	CFTR	7	genotyped	NA	EAC and BE	0.8018	27527254	[25]
rs2295080	mTOR	1	imputed	0.981	GC	0.8036	23555892	[9]
rs2498804	AKT1	14	genotyped	NA	GC	0.8043	24737346	[15]
rs139606545	SATB2	2	imputed	0.987	EAC and BE	0.8067	27527254	[25]
rs2771108	TBX5	12	genotyped	NA	BE	0.8157	25447851	[16]
rs895819	miR-27a	19	genotyped	NA	GC	0.8188	28922434	[31]
rs9823696	HTR3C and ABCC5	3	imputed	0.989	EAC and BE	0.8395	27527254	[25]
rs4073	IL8	4	imputed	0.989	GC	0.8447	30275190	[35]
rs715572	TIMP3	22	genotyped	NA	EAC	0.8891	23527119	[8]
rs10898459	EED	11	genotyped	NA	EAC	0.8954	25921222	[19]
rs1051690	INSR	19	genotyped	NA	GC	0.9057	28596683	[30]
rs1143634	IL-3	2	genotyped	NA	GERD and BE	0.9058	23806268	[10]
rs1962223	TIMP3	22	imputed	0.993	EAC	0.9196	23527119	[8]
rs16944	IL-2	2	genotyped	NA	GERD and BE	0.9469	23806268	[10]
rs3765524	PLCE1	10	imputed	0.996	GC and EAC	0.9517	30931333	[36]
rs7852462	TMOD1	9	imputed	0.96	EAC and BE	0.9941	27527254	[25]
Supplementary Table 2A: Literature based SNPs and corresponding literature references (p-values according to logrank test). * = p-value < 0.05, † = p-value < 0.2.

## Sheet: Supplementary Table 2B
[1]	J. Doecke et al., “Polymorphisms in MGMT and DNA repair genes and the risk of esophageal adenocarcinoma,” Int. J. Cancer, vol. 123, no. 1, pp. 174–180, Jul. 2008.
[2]	X. Guan, H. Zhao, J. Niu, D. Tan, J. A. Ajani, and Q. Wei, “Polymorphisms of TGFB1 and VEGF genes and survival of patients with gastric cancer,” J. Exp. Clin. Cancer Res., vol. 28, no. 1, 2009.
[3]	X. Guan, H. Zhao, J. Niu, D. Tang, J. A. Ajani, and Q. Wei, “The VEGF -634G>C promoter polymorphism is associated with risk of gastric cancer,” BMC Gastroenterol., vol. 9, p. 77, Oct. 2009.
[4]	Y. Zhou et al., “EZH2 genetic variants affect risk of gastric cancer in the Chinese Han population,” Mol. Carcinog., vol. 53, no. 8, pp. 589–597, 2014.
[5]	R. Lu, X. Dou, X. Gao, J. Zhang, J. Ni, and L. Guo, “A functional polymorphism of lymphotoxin-alpha (LTA) gene rs909253 is associated with gastric cancer risk in an Asian population,” Cancer Epidemiol., vol. 36, no. 6, Dec. 2012.
[6]	Z. Su et al., “Common variants at the MHC locus and at chromosome 16q24.1 predispose to Barrett’s esophagus,” Nat. Genet., vol. 44, no. 10, pp. 1131–1136, Oct. 2012.
[7]	H. Sakamoto et al., “Genetic variation in PSCA is associated with susceptibility to diffuse-type gastric cancer,” Nat. Genet., vol. 40, no. 6, pp. 730–740, Jun. 2008.
[8]	M. Bashash et al., “Genetic Polymorphisms at TIMP3 Are Associated with Survival of Adenocarcinoma of the Gastroesophageal Junction,” PLoS One, vol. 8, no. 3, Mar. 2013.
[9]	M. Xu et al., “A Polymorphism (rs2295080) in mTOR Promoter Region and Its Association with Gastric Cancer in a Chinese Population,” PLoS One, vol. 8, no. 3, Mar. 2013.
[10]	L. Izakovicova Holla et al., “Haplotypes of the IL-1 gene cluster are associated with gastroesophageal reflux disease and Barrett’s esophagus,” Hum. Immunol., vol. 74, no. 9, pp. 1161–1169, Sep. 2013.
[11]	M. Li et al., “Helicobacter pylori Infection Synergizes with Three Inflammation-Related Genetic Variants in the GWASs to Increase Risk of Gastric Cancer in a Chinese Population,” PLoS One, vol. 8, no. 9, Sep. 2013.
[12]	D. M. Levine et al., “A genome-wide association study identifies new susceptibility loci for esophageal adenocarcinoma and Barrett’s esophagus,” Nat. Genet., vol. 45, no. 12, pp. 1487–1493, Dec. 2013.
[13]	Y. Qiu et al., “Association analysis of ERBB2 amplicon genetic polymorphisms and STARD3 expression with risk of gastric cancer in the chinese population,” Gene, vol. 535, no. 2, pp. 225–232, Feb. 2014.
[14]	C. Durães et al., “Genetic variants in the IL1A gene region contribute to intestinal-type gastric carcinoma susceptibility in European populations,” Int. J. Cancer, vol. 135, no. 6, pp. 1343–1355, Sep. 2014.
[15]	X. Wang et al., “A GG allele of 3′-side AKT1 SNP is associated with decreased AKT1 activation and better prognosis of gastric cancer,” J. Cancer Res. Clin. Oncol., vol. 140, no. 8, pp. 1399–1411, 2014.
[16]	C. Palles et al., “Polymorphisms near TBX5 and GDF7 are associated with increased risk for Barrett’s esophagus,” Gastroenterology, vol. 148, no. 2, pp. 367–378, Feb. 2015.
[17]	S. Wang et al., “A common genetic variation in the promoter of miR-107 is associated with gastric adenocarcinoma susceptibility and survival,” Mutat. Res. - Fundam. Mol. Mech. Mutagen., vol. 769, pp. 35–41, 2014.
[18]	Y. Chen et al., “The NFKB1 polymorphism (rs4648068) is associated with the cell proliferation and motility in gastric cancer,” BMC Gastroenterol., vol. 15, no. 1, Feb. 2015.
[19]	H. Sung et al., “Common genetic variants in epigenetic machinery genes and risk of upper gastrointestinal cancers,” Int. J. Epidemiol., vol. 44, no. 4, pp. 1341–1352, Aug. 2015.
[20]	W. B. Zhang et al., “RANK rs1805034 T>C Polymorphism Is Associated with Susceptibility to Gastric Cardia Adenocarcinoma in a Chinese Population,” Oncol. Res. Treat., vol. 38, no. 10, pp. 503–510, Oct. 2015.
[21]	J. Becker et al., “The Barrett-associated variants at GDF7 and TBX5 also increase esophageal adenocarcinoma risk,” Cancer Med., vol. 5, no. 5, pp. 888–891, 2016.
[22]	M. Y. Wang et al., “A Functional Polymorphism (rs2494752) in the AKT1 Promoter Region and Gastric Adenocarcinoma Risk in an Eastern Chinese Population,” Sci. Rep., vol. 6, Jan. 2016.
[23]	X. Nie et al., “SNP rs1059234 in CDKN1A Gene Correlates with Prognosis in Resected Gastric Adenocarcinoma,” Clin. Lab., vol. 62, no. 3, pp. 409–416, 2016.
[24]	R. M. Zhou et al., “XPG Gene Polymorphisms and the Risk of Gastric Cardia Adenocarcinoma,” Genet. Test. Mol. Biomarkers, vol. 20, no. 8, pp. 432–437, Aug. 2016.
[25]	P. Gharahkhani et al., “Genome-wide association studies in oesophageal adenocarcinoma and Barrett’s oesophagus: a large-scale meta-analysis,” Lancet Oncol., vol. 17, no. 10, pp. 1363–1373, 2016.
[26]	J. Lu et al., “The association analysis of hOGG1 genetic variants and gastric cancer risk in a Chinese population,” Oncotarget, vol. 7, no. 40, pp. 66061–66068, 2016.
[27]	K. Torres, L. Labrador, E. Valderrama, and M. A. Chiurillo, “TCF7L2 rs7903146 polymorphism is associated with gastric cancer: A case-control study in the Venezuelan population,” World J. Gastroenterol., vol. 22, no. 28, pp. 6520–6526, Jul. 2016.
[28]	M. Y. Wang et al., “MDM4 genetic variants and risk of gastric cancer in an eastern chinese population,” Oncotarget, vol. 8, no. 12, pp. 19547–19555, 2017.
[29]	B. Sun, Y. Lin, X. Wang, F. Lan, Y. Yu, and Q. Huang, “Single nucleotide polymorphism of the enhancer of zeste homolog 2 gene rs2072408 is associated with lymph node metastasis and depth of primary tumor invasion in gastric cancer,” Clin. Lab., vol. 62, no. 11, pp. 2099–2105, 2016.
[30]	V. Petkevicius et al., “Polymorphisms of microRNA target genes IL12B, INSR, CCND1 and IL10 in gastric cancer,” World J. Gastroenterol., vol. 23, no. 19, pp. 3480–3487, May 2017.
[31]	I. Rogoveanu, F. Burada, M. G. Cucu, C. C. Vere, M. Ioana, and R. A. Cîmpeanu, “Association of microRNA polymorphisms with the risk of gastric cancer in a Romanian population,” J. Gastrointest. Liver Dis., vol. 26, no. 3, pp. 231–238, Sep. 2017.
[32]	H. Ma, L. E. Wang, Z. Liu, E. M. Sturgis, and Q. Wei, “Association between novel PLCE1 variants identified in published esophageal cancer genome-wide association studies and risk of squamous cell carcinoma of the head and neck,” BMC Cancer, vol. 11, Jun. 2011.
[33]	J. Zhang, J. Chen, T. Ma, H. Guo, and B. Yang, “Genetic variants of FOXP1 and FOXF1 are associated with the susceptibility of oesophageal adenocarcinoma in Chinese population,” J. Genet., vol. 97, no. 1, pp. 213–218, Mar. 2018.
[34]	R. Berardi et al., “Impact of vascular endothelial growth factor (VEGF) and vascular endothelial growth factor receptor (VEGFR) single nucleotide polymorphisms on outcome in gastroenteropancreatic neuroendocrine neoplasms,” PLoS One, vol. 13, no. 5, May 2018.
[35]	P. Gonzalez-Hormazabal et al., “IL-8-251T>A (rs4073) polymorphism is associated with prognosis in gastric cancer patients,” Anticancer Res., vol. 38, no. 10, pp. 5703–5708, Oct. 2018.
[36]	P. Liang et al., “PLCE1 Polymorphisms and Risk of Esophageal and Gastric Cancer in a Northwestern Chinese Population,” Biomed Res. Int., vol. 2019, 2019.
[37]	R. N. Dantas, A. M. de Souza, S. S. T. Herrero, P. Kassab, C. A. Malheiros, and E. M. Lima, “Association between PSCA, TNF-a, PARP1 and TP53 gene polymorphisms and gastric cancer susceptibility in the Brazilian population,” Asian Pacific J. Cancer Prev., vol. 21, no. 1, pp. 43–48, Jan. 2020.
[38]	C. C. Abnet et al., “A shared susceptibility locus in PLCE1 at 10q23 for gastric adenocarcinoma and esophageal squamous cell carcinoma,” Nature Genetics, vol. 42, no. 9. pp. 764–768, 2010.
[39]	S. Mocellin, D. Verdi, K. A. Pooley, and D. Nitti, “Genetic variation and gastric cancer risk: A field synopsis and meta-analysis,” Gut, vol. 64, no. 8, pp. 1209–1219, Aug. 2015.
Supplementary Table 2B: References for Supplementary Table 2A.

## Sheet: Supplementary Table 3A
		rs9972882 (n)					rs12268840 (n)
variable	value / dimension	AA	AC	CC	p-value		CC	TC	TT	p-value
sex	female	11	39	75	0.3449		66	42	16	0.9093
sex	male	3	26	36			35	23	7
asa	1	0	1	3	0.4403		2	1	1	0.1958
asa	2	5	29	56			54	26	10
asa	3	9	33	48			43	35	11
asa	4	0	2	4			2	3	1
diagnosis	gej type 1	1	0	0	0.9992		1	0	0	0.4577
diagnosis	gej type 2	3	16	28			28	13	5
diagnosis	gej type 3	0	5	8			6	4	3
diagnosis	gastric cancer	10	44	75			66	48	15
second primary	no	12	60	100	0.7262		97	59	16	0.0003
second primary	yes	2	5	11			4	6	7
localization	distal esophagus, gej type 1	1	0	0	0.9647		1	0	0	0.643
localization	gej types 2 and 3, gastric (fundus)	4	23	37			35	19	9
localization	gastric (body)	3	19	33			27	21	7
localization	gastric (antrum)	4	18	35			31	20	6
localization	gastric (diffuse, linitis plastica)	2	5	6			7	5	1
grading (preoperative)	unknown / non applicable	2	7	11	0.3294		15	3	1	0.3501
grading (preoperative)	G1	0	0	5			2	3	0
grading (preoperative)	G2	1	17	33			26	19	6
grading (preoperative)	G3	11	41	62			58	40	16
lauren type (preoperative)	unknown / non applicable	2	7	11	0.9996		17	0	2	0.0243
lauren type (preoperative)	intestinal	5	27	50			44	30	8
lauren type (preoperative)	diffuse	6	26	38			32	29	9
lauren type (preoperative)	mixed type	1	5	12			8	6	4
signet ring (preoperative)	unknown / non applicable	7	36	63	0.6651		62	32	11	0.1727
signet ring (preoperative)	no	5	20	43			33	24	11
signet ring (preoperative)	yes	2	9	5			6	9	1
cT	unknown / non applicable	0	1	7	0.1353		2	2	4	0.2664
cT	1	0	14	17			18	10	3
cT	2	9	35	66			57	39	13
cT	3	5	12	17			20	12	2
cT	4	0	3	4			4	2	1
cN	unknown / non applicable	4	22	37	0.9767		30	23	10	0.4977
cN	0	10	41	70			68	40	12
cN	+	0	2	4			3	2	1
cM	0	9	55	94	0.1478		86	53	19	0.8218
cM	+	5	10	17			15	12	4
neoadjuvant therapy	no	3	26	35	0.3135		28	26	9	0.2163
neoadjuvant therapy	yes	11	39	76			73	39	14
pT	0 / in situ	0	4	6	0.1029		7	2	1	0.4966
pT	1a	0	4	8			3	6	3
pT	1b	1	4	14			15	4	0
pT	2	2	10	10			15	5	2
pT	3	5	31	55			41	36	13
pT	4a	3	8	11			15	4	3
pT	4b	3	4	7			5	8	1
pN	0	2	31	45	0.1226		39	32	6	0.1675
pN	1	4	8	16			18	7	3
pN	2	2	11	24			20	11	6
pN	3a / 3b	6	15	26			24	15	8
pM	0	8	57	96	0.0117		83	57	20	0.5984
pM	1	6	8	15			18	8	3
r status	0	10	52	90	0.6976		79	52	20	0.6419
r status	1 / 2 / X	4	13	21			22	13	3
Supplementary Table 3A: Clinical characterization of groups AA/AC/CC of rs9972882 and groups CC/CT/TT of rs12268840, only categorical variables (p-values according to Mann-Whitney U-test).

## Sheet: Supplementary Table 3B
		rs9972882 (mean)					rs12268840 (mean)
variable	value / dimension	AA	AC	CC	p-value		CC	TC	TT	p-value
age at diagnosis	yrs	60.5714	62.6462	63.5766	0.5904		62.1386	63.7385	64.4783	0.5141
height	m	1.755	1.71615	1.72162	0.3168		1.72554	1.71815	1.71522	0.807
weight	kg	76.2143	76.5538	76.8739	0.982		77.6931	75.5846	74.7826	0.5468
bmi	kg/m2	24.72	25.9106	25.9003	0.6316		26.0359	25.5635	25.4191	0.7281
Supplementary Table 3B: Clinical characterization of groups AA/AC/CC of rs9972882 and groups CC/CT/TT of rs12268840, only continuous variables (p-values according to student’s t-test).

## Sheet: Supplementary Table 4A
Esophagus - Gastroesophageal Junction
Gene Symbol	Gencode Id	Variant Id	SNP	P-Value	NES	T-statistic
MGMT	ENSG00000170430.9	chr10_129527035_C_T_b38	rs12268840	1.5e-23	-0.6	-11
CTAGE7P	ENSG00000233122.2	chr10_129527035_C_T_b38	rs12268840	0.094	-0.073	-1.7
RP11-109A6.5	ENSG00000283141.1	chr10_129527035_C_T_b38	rs12268840	0.11	-0.14	-1.6
RP11-500G10.5	ENSG00000277218.1	chr10_129527035_C_T_b38	rs12268840	0.25	0.06	1.1
EBF3	ENSG00000108001.13	chr10_129527035_C_T_b38	rs12268840	0.26	0.046	1.1
RP11-234G16.5	ENSG00000275005.1	chr10_129527035_C_T_b38	rs12268840	0.28	-0.071	-1.1
GLRX3	ENSG00000108010.11	chr10_129527035_C_T_b38	rs12268840	0.37	0.033	0.9
RP11-109A6.3	ENSG00000227374.1	chr10_129527035_C_T_b38	rs12268840	0.64	0.039	0.46
LINC00959	ENSG00000237489.3	chr10_129527035_C_T_b38	rs12268840	0.98	-0.001	-0.02
Esophagus - Mucosa
Gene Symbol	Gencode Id	Variant Id	SNP	P-Value	NES	T-statistic
MGMT	ENSG00000170430.9	chr10_129527035_C_T_b38	rs12268840	3.5e-35	-0.64	-14
EBF3	ENSG00000108001.13	chr10_129527035_C_T_b38	rs12268840	7.3e-05	-0.15	-4
RP11-109A6.5	ENSG00000283141.1	chr10_129527035_C_T_b38	rs12268840	0.0044	-0.19	-2.9
RP11-234G16.5	ENSG00000275005.1	chr10_129527035_C_T_b38	rs12268840	0.094	-0.096	-1.7
RP11-500G10.5	ENSG00000277218.1	chr10_129527035_C_T_b38	rs12268840	0.25	-0.051	-1.2
LINC00959	ENSG00000237489.3	chr10_129527035_C_T_b38	rs12268840	0.45	-0.037	-0.76
GLRX3	ENSG00000108010.11	chr10_129527035_C_T_b38	rs12268840	0.82	-0.0045	-0.23
CTAGE7P	ENSG00000233122.2	chr10_129527035_C_T_b38	rs12268840	1	0.00014	0.004
Esophagus - Muscularis
Gene Symbol	Gencode Id	Variant Id	SNP	P-Value	NES	T-statistic
MGMT	ENSG00000170430.9	chr10_129527035_C_T_b38	rs12268840	3e-28	-0.52	-12
RP11-500G10.5	ENSG00000277218.1	chr10_129527035_C_T_b38	rs12268840	0.069	-0.079	-1.8
RP11-234G16.5	ENSG00000275005.1	chr10_129527035_C_T_b38	rs12268840	0.088	-0.1	-1.7
RP11-109A6.5	ENSG00000283141.1	chr10_129527035_C_T_b38	rs12268840	0.11	-0.11	-1.6
CTAGE7P	ENSG00000233122.2	chr10_129527035_C_T_b38	rs12268840	0.12	-0.055	-1.6
RP11-109A6.3	ENSG00000227374.1	chr10_129527035_C_T_b38	rs12268840	0.32	-0.069	-1
EBF3	ENSG00000108001.13	chr10_129527035_C_T_b38	rs12268840	0.41	-0.027	-0.82
LINC00959	ENSG00000237489.3	chr10_129527035_C_T_b38	rs12268840	0.67	-0.017	-0.43
GLRX3	ENSG00000108010.11	chr10_129527035_C_T_b38	rs12268840	0.89	0.0034	0.13
Stomach
Gene Symbol	Gencode Id	Variant Id	SNP	P-Value	NES	T-statistic
MGMT	ENSG00000170430.9	chr10_129527035_C_T_b38	rs12268840	2e-17	-0.56	-9.1
EBF3	ENSG00000108001.13	chr10_129527035_C_T_b38	rs12268840	0.0036	-0.11	-2.9
CTAGE7P	ENSG00000233122.2	chr10_129527035_C_T_b38	rs12268840	0.24	-0.06	-1.2
RP11-109A6.5	ENSG00000283141.1	chr10_129527035_C_T_b38	rs12268840	0.35	-0.082	-0.93
RP11-500G10.5	ENSG00000277218.1	chr10_129527035_C_T_b38	rs12268840	0.39	-0.057	-0.87
GLRX3	ENSG00000108010.11	chr10_129527035_C_T_b38	rs12268840	0.74	-0.012	-0.33
RP11-234G16.5	ENSG00000275005.1	chr10_129527035_C_T_b38	rs12268840	0.84	0.017	0.21
LINC00959	ENSG00000237489.3	chr10_129527035_C_T_b38	rs12268840	0.9	-0.0077	-0.13
Supplementary Table 4A: Cis-eQTL analysis of rs12268840 in four different upper gastro intestinal tissues (normal gastric, gastroesophageal and esophageal mucosa/muscularis tissue). NES = Normalized Effect Size.

## Sheet: Supplementary Table 4B
Esophagus - Gastroesophageal Junction
Gene Symbol	Gencode Id	Variant Id	SNP	P-Value	NES	T-statistic
PGAP3	ENSG00000161395.13	chr17_39651445_A_C_b38	rs9972882	3.3e-06	-0.15	-4.7
TCAP	ENSG00000173991.5	chr17_39651445_A_C_b38	rs9972882	0.00042	-0.2	-3.6
RP11-387H17.4	ENSG00000264968.1	chr17_39651445_A_C_b38	rs9972882	0.0054	0.2	2.8
PLXDC1	ENSG00000161381.13	chr17_39651445_A_C_b38	rs9972882	0.0082	-0.099	-2.7
CTB-131K11.1	ENSG00000266469.1	chr17_39651445_A_C_b38	rs9972882	0.014	0.11	2.5
TOP2A	ENSG00000131747.14	chr17_39651445_A_C_b38	rs9972882	0.018	-0.14	-2.4
STAC2	ENSG00000141750.6	chr17_39651445_A_C_b38	rs9972882	0.025	-0.14	-2.3
RAPGEFL1	ENSG00000108352.11	chr17_39651445_A_C_b38	rs9972882	0.037	0.1	2.1
MED24	ENSG00000008838.19	chr17_39651445_A_C_b38	rs9972882	0.039	-0.11	-2.1
CTD-2206N4.4	ENSG00000263818.5	chr17_39651445_A_C_b38	rs9972882	0.042	-0.1	-2
GSDMA	ENSG00000167914.11	chr17_39651445_A_C_b38	rs9972882	0.044	0.16	2
PNMT	ENSG00000141744.3	chr17_39651445_A_C_b38	rs9972882	0.049	-0.07	-2
PPP1R1B	ENSG00000131771.13	chr17_39651445_A_C_b38	rs9972882	0.064	-0.11	-1.9
FBXL20	ENSG00000108306.11	chr17_39651445_A_C_b38	rs9972882	0.097	0.067	1.7
CISD3	ENSG00000277972.1	chr17_39651445_A_C_b38	rs9972882	0.12	0.053	1.6
ERBB2	ENSG00000141736.13	chr17_39651445_A_C_b38	rs9972882	0.12	-0.06	-1.5
RARA-AS1	ENSG00000265666.1	chr17_39651445_A_C_b38	rs9972882	0.12	-0.066	-1.6
IGFBP4	ENSG00000141753.6	chr17_39651445_A_C_b38	rs9972882	0.22	0.036	1.2
LASP1	ENSG00000002834.17	chr17_39651445_A_C_b38	rs9972882	0.22	-0.035	-1.2
PSMD3	ENSG00000108344.14	chr17_39651445_A_C_b38	rs9972882	0.22	0.032	1.2
GSDMB	ENSG00000073605.18	chr17_39651445_A_C_b38	rs9972882	0.24	-0.035	-1.2
CTB-58E17.5	ENSG00000277182.1	chr17_39651445_A_C_b38	rs9972882	0.25	0.081	1.1
TNS4	ENSG00000131746.12	chr17_39651445_A_C_b38	rs9972882	0.25	-0.09	-1.1
CCR7	ENSG00000126353.3	chr17_39651445_A_C_b38	rs9972882	0.26	-0.053	-1.1
ORMDL3	ENSG00000172057.9	chr17_39651445_A_C_b38	rs9972882	0.29	-0.052	-1.1
PCGF2	ENSG00000277258.4	chr17_39651445_A_C_b38	rs9972882	0.33	0.043	0.98
CACNB1	ENSG00000067191.15	chr17_39651445_A_C_b38	rs9972882	0.37	0.038	0.89
RP5-906A24.1	ENSG00000280177.1	chr17_39651445_A_C_b38	rs9972882	0.37	0.067	0.89
SNORA21	ENSG00000199293.1	chr17_39651445_A_C_b38	rs9972882	0.37	0.063	0.9
GRB7	ENSG00000141738.13	chr17_39651445_A_C_b38	rs9972882	0.4	0.056	0.85
CSF3	ENSG00000108342.12	chr17_39651445_A_C_b38	rs9972882	0.42	-0.042	-0.81
THRA	ENSG00000126351.12	chr17_39651445_A_C_b38	rs9972882	0.43	-0.033	-0.79
MED1	ENSG00000125686.11	chr17_39651445_A_C_b38	rs9972882	0.48	0.018	0.71
LINC00672	ENSG00000263874.2	chr17_39651445_A_C_b38	rs9972882	0.49	0.043	0.69
MLLT6	ENSG00000275023.4	chr17_39651445_A_C_b38	rs9972882	0.52	-0.022	-0.65
MSL1	ENSG00000188895.11	chr17_39651445_A_C_b38	rs9972882	0.52	-0.039	-0.65
RP11-390P24.1	ENSG00000273576.1	chr17_39651445_A_C_b38	rs9972882	0.52	0.022	0.65
SNORA21	ENSG00000252699.1	chr17_39651445_A_C_b38	rs9972882	0.53	-0.049	-0.63
CTB-58E17.3	ENSG00000275532.1	chr17_39651445_A_C_b38	rs9972882	0.54	-0.047	-0.62
SNORD124	ENSG00000238793.1	chr17_39651445_A_C_b38	rs9972882	0.57	-0.04	-0.57
CASC3	ENSG00000108349.16	chr17_39651445_A_C_b38	rs9972882	0.63	0.02	0.48
RPL23	ENSG00000125691.12	chr17_39651445_A_C_b38	rs9972882	0.63	-0.014	-0.49
CTB-58E17.9	ENSG00000275665.1	chr17_39651445_A_C_b38	rs9972882	0.64	0.023	0.47
IKZF3	ENSG00000161405.16	chr17_39651445_A_C_b38	rs9972882	0.66	-0.022	-0.45
NR1D1	ENSG00000126368.5	chr17_39651445_A_C_b38	rs9972882	0.66	-0.029	-0.44
RP11-749I16.3	ENSG00000279199.1	chr17_39651445_A_C_b38	rs9972882	0.66	-0.026	-0.44
STARD3	ENSG00000131748.15	chr17_39651445_A_C_b38	rs9972882	0.68	0.015	0.41
CDC6	ENSG00000094804.9	chr17_39651445_A_C_b38	rs9972882	0.71	-0.02	-0.37
WIPF2	ENSG00000171475.13	chr17_39651445_A_C_b38	rs9972882	0.71	-0.012	-0.37
CTD-2267D19.3	ENSG00000266208.1	chr17_39651445_A_C_b38	rs9972882	0.77	-0.012	-0.29
MIEN1	ENSG00000141741.11	chr17_39651445_A_C_b38	rs9972882	0.77	-0.0088	-0.29
CTD-2267D19.1	ENSG00000278918.1	chr17_39651445_A_C_b38	rs9972882	0.78	-0.015	-0.28
CTB-58E17.1	ENSG00000277969.1	chr17_39651445_A_C_b38	rs9972882	0.8	-0.012	-0.25
PSMB3	ENSG00000277791.4	chr17_39651445_A_C_b38	rs9972882	0.8	0.0081	0.26
PIP4K2B	ENSG00000276293.4	chr17_39651445_A_C_b38	rs9972882	0.81	-0.009	-0.24
SMARCE1	ENSG00000073584.18	chr17_39651445_A_C_b38	rs9972882	0.81	-0.0073	-0.25
RP1-56K13.5	ENSG00000266588.1	chr17_39651445_A_C_b38	rs9972882	0.83	-0.015	-0.21
RARA	ENSG00000131759.17	chr17_39651445_A_C_b38	rs9972882	0.9	-0.0046	-0.13
EPOP	ENSG00000273604.1	chr17_39651445_A_C_b38	rs9972882	0.93	-0.0041	-0.09
CDK12	ENSG00000167258.13	chr17_39651445_A_C_b38	rs9972882	0.96	-0.0017	-0.052
CWC25	ENSG00000273559.4	chr17_39651445_A_C_b38	rs9972882	0.96	0.002	0.05
RPL19	ENSG00000108298.9	chr17_39651445_A_C_b38	rs9972882	0.96	0.0013	0.048
RP11-458J1.1	ENSG00000278834.1	chr17_39651445_A_C_b38	rs9972882	1	0.00012	0.0027
Esophagus - Mucosa
Gene Symbol	Gencode Id	Variant Id	SNP	P-Value	NES	T-statistic
PPP1R1B	ENSG00000131771.13	chr17_39651445_A_C_b38	rs9972882	1.3e-21	0.38	10
PGAP3	ENSG00000161395.13	chr17_39651445_A_C_b38	rs9972882	0.0012	-0.056	-3.3
FBXL20	ENSG00000108306.11	chr17_39651445_A_C_b38	rs9972882	0.008	0.074	2.7
CDC6	ENSG00000094804.9	chr17_39651445_A_C_b38	rs9972882	0.02	0.045	2.3
CTB-58E17.3	ENSG00000275532.1	chr17_39651445_A_C_b38	rs9972882	0.023	0.13	2.3
IKZF3	ENSG00000161405.16	chr17_39651445_A_C_b38	rs9972882	0.028	0.044	2.2
CTB-58E17.9	ENSG00000275665.1	chr17_39651445_A_C_b38	rs9972882	0.035	0.1	2.1
CTD-2206N4.4	ENSG00000263818.5	chr17_39651445_A_C_b38	rs9972882	0.035	0.12	2.1
LINC00672	ENSG00000263874.2	chr17_39651445_A_C_b38	rs9972882	0.035	0.078	2.1
SMARCE1	ENSG00000073584.18	chr17_39651445_A_C_b38	rs9972882	0.043	-0.05	-2
RP11-387H17.4	ENSG00000264968.1	chr17_39651445_A_C_b38	rs9972882	0.044	0.13	2
PNMT	ENSG00000141744.3	chr17_39651445_A_C_b38	rs9972882	0.048	-0.053	-2
RPL23	ENSG00000125691.12	chr17_39651445_A_C_b38	rs9972882	0.064	0.039	1.9
MIEN1	ENSG00000141741.11	chr17_39651445_A_C_b38	rs9972882	0.13	0.043	1.5
ORMDL3	ENSG00000172057.9	chr17_39651445_A_C_b38	rs9972882	0.14	-0.043	-1.5
GSDMA	ENSG00000167914.11	chr17_39651445_A_C_b38	rs9972882	0.15	0.056	1.4
PLXDC1	ENSG00000161381.13	chr17_39651445_A_C_b38	rs9972882	0.15	0.047	1.4
STARD3	ENSG00000131748.15	chr17_39651445_A_C_b38	rs9972882	0.16	-0.033	-1.4
CTD-2267D19.1	ENSG00000278918.1	chr17_39651445_A_C_b38	rs9972882	0.19	-0.062	-1.3
RARA	ENSG00000131759.17	chr17_39651445_A_C_b38	rs9972882	0.19	-0.033	-1.3
TNS4	ENSG00000131746.12	chr17_39651445_A_C_b38	rs9972882	0.2	-0.034	-1.3
RPL19	ENSG00000108298.9	chr17_39651445_A_C_b38	rs9972882	0.22	0.024	1.2
RP1-56K13.5	ENSG00000266588.1	chr17_39651445_A_C_b38	rs9972882	0.25	-0.071	-1.1
RP11-390P24.1	ENSG00000273576.1	chr17_39651445_A_C_b38	rs9972882	0.28	0.028	1.1
EPOP	ENSG00000273604.1	chr17_39651445_A_C_b38	rs9972882	0.3	-0.03	-1
PSMD3	ENSG00000108344.14	chr17_39651445_A_C_b38	rs9972882	0.32	-0.016	-0.99
GSDMB	ENSG00000073605.18	chr17_39651445_A_C_b38	rs9972882	0.37	-0.024	-0.9
MLLT6	ENSG00000275023.4	chr17_39651445_A_C_b38	rs9972882	0.37	0.023	0.9
MSL1	ENSG00000188895.11	chr17_39651445_A_C_b38	rs9972882	0.37	-0.033	-0.89
TCAP	ENSG00000173991.5	chr17_39651445_A_C_b38	rs9972882	0.4	-0.04	-0.84
CACNB1	ENSG00000067191.15	chr17_39651445_A_C_b38	rs9972882	0.46	0.024	0.74
CTD-2267D19.4	ENSG00000264655.1	chr17_39651445_A_C_b38	rs9972882	0.49	0.045	0.68
ERBB2	ENSG00000141736.13	chr17_39651445_A_C_b38	rs9972882	0.49	-0.013	-0.69
RP11-749I16.3	ENSG00000279199.1	chr17_39651445_A_C_b38	rs9972882	0.49	-0.039	-0.7
IGFBP4	ENSG00000141753.6	chr17_39651445_A_C_b38	rs9972882	0.51	0.014	0.66
PIP4K2B	ENSG00000276293.4	chr17_39651445_A_C_b38	rs9972882	0.51	-0.014	-0.67
CISD3	ENSG00000277972.1	chr17_39651445_A_C_b38	rs9972882	0.52	0.017	0.64
RP11-58O9.2	ENSG00000279806.1	chr17_39651445_A_C_b38	rs9972882	0.53	-0.019	-0.63
THRA	ENSG00000126351.12	chr17_39651445_A_C_b38	rs9972882	0.53	-0.024	-0.62
CSF3	ENSG00000108342.12	chr17_39651445_A_C_b38	rs9972882	0.54	-0.025	-0.62
CTB-131K11.1	ENSG00000266469.1	chr17_39651445_A_C_b38	rs9972882	0.6	-0.019	-0.53
TOP2A	ENSG00000131747.14	chr17_39651445_A_C_b38	rs9972882	0.6	0.0076	0.53
CTD-2267D19.3	ENSG00000266208.1	chr17_39651445_A_C_b38	rs9972882	0.65	-0.017	-0.46
CASC3	ENSG00000108349.16	chr17_39651445_A_C_b38	rs9972882	0.66	-0.016	-0.44
RP11-458J1.1	ENSG00000278834.1	chr17_39651445_A_C_b38	rs9972882	0.68	0.016	0.41
CTB-58E17.1	ENSG00000277969.1	chr17_39651445_A_C_b38	rs9972882	0.69	0.019	0.39
SNORA21	ENSG00000252699.1	chr17_39651445_A_C_b38	rs9972882	0.69	0.022	0.4
WIPF2	ENSG00000171475.13	chr17_39651445_A_C_b38	rs9972882	0.7	-0.0084	-0.39
CCR7	ENSG00000126353.3	chr17_39651445_A_C_b38	rs9972882	0.73	0.013	0.34
RP5-1028K7.2	ENSG00000266088.5	chr17_39651445_A_C_b38	rs9972882	0.76	0.017	0.31
NR1D1	ENSG00000126368.5	chr17_39651445_A_C_b38	rs9972882	0.81	-0.012	-0.24
RAPGEFL1	ENSG00000108352.11	chr17_39651445_A_C_b38	rs9972882	0.82	0.0038	0.23
GRB7	ENSG00000141738.13	chr17_39651445_A_C_b38	rs9972882	0.83	0.0053	0.21
CDK12	ENSG00000167258.13	chr17_39651445_A_C_b38	rs9972882	0.86	0.0034	0.18
LASP1	ENSG00000002834.17	chr17_39651445_A_C_b38	rs9972882	0.86	-0.0053	-0.18
PCGF2	ENSG00000277258.4	chr17_39651445_A_C_b38	rs9972882	0.86	0.0059	0.18
MED24	ENSG00000008838.19	chr17_39651445_A_C_b38	rs9972882	0.87	0.006	0.16
RARA-AS1	ENSG00000265666.1	chr17_39651445_A_C_b38	rs9972882	0.87	-0.006	-0.16
CTB-58E17.5	ENSG00000277182.1	chr17_39651445_A_C_b38	rs9972882	0.9	0.0072	0.12
STAC2	ENSG00000141750.6	chr17_39651445_A_C_b38	rs9972882	0.93	-0.0045	-0.09
CWC25	ENSG00000273559.4	chr17_39651445_A_C_b38	rs9972882	0.94	-0.0029	-0.077
SNORA21	ENSG00000199293.1	chr17_39651445_A_C_b38	rs9972882	0.95	0.0035	0.068
PSMB3	ENSG00000277791.4	chr17_39651445_A_C_b38	rs9972882	0.98	0.00061	0.028
MED1	ENSG00000125686.11	chr17_39651445_A_C_b38	rs9972882	0.99	-0.00034	-0.018
Esophagus - Muscularis
Gene Symbol	Gencode Id	Variant Id	SNP	P-Value	NES	T-statistic
PGAP3	ENSG00000161395.13	chr17_39651445_A_C_b38	rs9972882	3.4e-11	-0.17	-6.8
GSDMA	ENSG00000167914.11	chr17_39651445_A_C_b38	rs9972882	3.6e-05	0.27	4.2
TCAP	ENSG00000173991.5	chr17_39651445_A_C_b38	rs9972882	0.0025	-0.14	-3
FBXL20	ENSG00000108306.11	chr17_39651445_A_C_b38	rs9972882	0.018	0.077	2.4
CTB-58E17.9	ENSG00000275665.1	chr17_39651445_A_C_b38	rs9972882	0.024	0.091	2.3
SNORD124	ENSG00000238793.1	chr17_39651445_A_C_b38	rs9972882	0.035	-0.11	-2.1
CTD-2267D19.3	ENSG00000266208.1	chr17_39651445_A_C_b38	rs9972882	0.059	-0.074	-1.9
ORMDL3	ENSG00000172057.9	chr17_39651445_A_C_b38	rs9972882	0.087	-0.065	-1.7
RAPGEFL1	ENSG00000108352.11	chr17_39651445_A_C_b38	rs9972882	0.09	-0.063	-1.7
RP11-387H17.4	ENSG00000264968.1	chr17_39651445_A_C_b38	rs9972882	0.091	0.1	1.7
CCR7	ENSG00000126353.3	chr17_39651445_A_C_b38	rs9972882	0.11	-0.059	-1.6
RP11-458J1.1	ENSG00000278834.1	chr17_39651445_A_C_b38	rs9972882	0.11	0.05	1.6
CISD3	ENSG00000277972.1	chr17_39651445_A_C_b38	rs9972882	0.12	-0.04	-1.6
CDK12	ENSG00000167258.13	chr17_39651445_A_C_b38	rs9972882	0.13	0.035	1.5
CASC3	ENSG00000108349.16	chr17_39651445_A_C_b38	rs9972882	0.15	-0.046	-1.5
GSDMB	ENSG00000073605.18	chr17_39651445_A_C_b38	rs9972882	0.2	-0.031	-1.3
LINC00672	ENSG00000263874.2	chr17_39651445_A_C_b38	rs9972882	0.23	0.061	1.2
SMARCE1	ENSG00000073584.18	chr17_39651445_A_C_b38	rs9972882	0.25	-0.029	-1.2
SNORA21	ENSG00000199293.1	chr17_39651445_A_C_b38	rs9972882	0.27	-0.062	-1.1
PCGF2	ENSG00000277258.4	chr17_39651445_A_C_b38	rs9972882	0.32	0.033	1
STAC2	ENSG00000141750.6	chr17_39651445_A_C_b38	rs9972882	0.32	-0.062	-1
IGFBP4	ENSG00000141753.6	chr17_39651445_A_C_b38	rs9972882	0.33	0.02	0.97
MSL1	ENSG00000188895.11	chr17_39651445_A_C_b38	rs9972882	0.36	0.038	0.92
PSMD3	ENSG00000108344.14	chr17_39651445_A_C_b38	rs9972882	0.38	0.018	0.88
RARA-AS1	ENSG00000265666.1	chr17_39651445_A_C_b38	rs9972882	0.38	0.03	0.89
PSMB3	ENSG00000277791.4	chr17_39651445_A_C_b38	rs9972882	0.42	0.019	0.8
NR1D1	ENSG00000126368.5	chr17_39651445_A_C_b38	rs9972882	0.43	0.044	0.79
RP11-749I16.3	ENSG00000279199.1	chr17_39651445_A_C_b38	rs9972882	0.47	-0.04	-0.72
CTB-58E17.1	ENSG00000277969.1	chr17_39651445_A_C_b38	rs9972882	0.48	0.03	0.7
CACNB1	ENSG00000067191.15	chr17_39651445_A_C_b38	rs9972882	0.51	0.024	0.67
RP11-390P24.1	ENSG00000273576.1	chr17_39651445_A_C_b38	rs9972882	0.51	-0.017	-0.66
SNORA21	ENSG00000252699.1	chr17_39651445_A_C_b38	rs9972882	0.55	-0.039	-0.6
RPL19	ENSG00000108298.9	chr17_39651445_A_C_b38	rs9972882	0.56	-0.012	-0.58
IKZF3	ENSG00000161405.16	chr17_39651445_A_C_b38	rs9972882	0.57	0.022	0.57
PIP4K2B	ENSG00000276293.4	chr17_39651445_A_C_b38	rs9972882	0.57	-0.018	-0.56
CTB-58E17.5	ENSG00000277182.1	chr17_39651445_A_C_b38	rs9972882	0.61	-0.03	-0.52
ERBB2	ENSG00000141736.13	chr17_39651445_A_C_b38	rs9972882	0.61	0.015	0.52
RPL23	ENSG00000125691.12	chr17_39651445_A_C_b38	rs9972882	0.63	-0.0098	-0.49
PLXDC1	ENSG00000161381.13	chr17_39651445_A_C_b38	rs9972882	0.65	-0.014	-0.45
RARA	ENSG00000131759.17	chr17_39651445_A_C_b38	rs9972882	0.67	-0.011	-0.43
MIEN1	ENSG00000141741.11	chr17_39651445_A_C_b38	rs9972882	0.68	-0.01	-0.41
TNS4	ENSG00000131746.12	chr17_39651445_A_C_b38	rs9972882	0.7	-0.026	-0.39
LASP1	ENSG00000002834.17	chr17_39651445_A_C_b38	rs9972882	0.71	-0.011	-0.37
RP1-56K13.5	ENSG00000266588.1	chr17_39651445_A_C_b38	rs9972882	0.72	-0.021	-0.36
CDC6	ENSG00000094804.9	chr17_39651445_A_C_b38	rs9972882	0.73	-0.015	-0.34
THRA	ENSG00000126351.12	chr17_39651445_A_C_b38	rs9972882	0.73	0.0097	0.34
PPP1R1B	ENSG00000131771.13	chr17_39651445_A_C_b38	rs9972882	0.78	-0.013	-0.28
CSF3	ENSG00000108342.12	chr17_39651445_A_C_b38	rs9972882	0.8	-0.012	-0.25
MED24	ENSG00000008838.19	chr17_39651445_A_C_b38	rs9972882	0.8	0.01	0.26
MLLT6	ENSG00000275023.4	chr17_39651445_A_C_b38	rs9972882	0.8	-0.0058	-0.26
CTB-131K11.1	ENSG00000266469.1	chr17_39651445_A_C_b38	rs9972882	0.83	0.0075	0.22
GRB7	ENSG00000141738.13	chr17_39651445_A_C_b38	rs9972882	0.85	-0.0096	-0.19
PNMT	ENSG00000141744.3	chr17_39651445_A_C_b38	rs9972882	0.87	0.0045	0.17
STARD3	ENSG00000131748.15	chr17_39651445_A_C_b38	rs9972882	0.87	-0.0039	-0.16
CTB-58E17.3	ENSG00000275532.1	chr17_39651445_A_C_b38	rs9972882	0.89	-0.0084	-0.14
CWC25	ENSG00000273559.4	chr17_39651445_A_C_b38	rs9972882	0.89	0.0044	0.14
TOP2A	ENSG00000131747.14	chr17_39651445_A_C_b38	rs9972882	0.92	0.0055	0.1
CTD-2267D19.1	ENSG00000278918.1	chr17_39651445_A_C_b38	rs9972882	0.93	-0.004	-0.089
RP5-906A24.1	ENSG00000280177.1	chr17_39651445_A_C_b38	rs9972882	0.93	0.0061	0.094
WIPF2	ENSG00000171475.13	chr17_39651445_A_C_b38	rs9972882	0.94	-0.002	-0.076
EPOP	ENSG00000273604.1	chr17_39651445_A_C_b38	rs9972882	0.98	-0.00079	-0.021
MED1	ENSG00000125686.11	chr17_39651445_A_C_b38	rs9972882	0.98	-0.00062	-0.031
CTD-2206N4.4	ENSG00000263818.5	chr17_39651445_A_C_b38	rs9972882	0.99	-0.00029	-0.0064
Stomach
Gene Symbol	Gencode Id	Variant Id	SNP	P-Value	NES	T-statistic
PGAP3	ENSG00000161395.13	chr17_39651445_A_C_b38	rs9972882	1.3e-15	-0.23	-8.5
GSDMB	ENSG00000073605.18	chr17_39651445_A_C_b38	rs9972882	8.3e-06	-0.1	-4.5
STARD3	ENSG00000131748.15	chr17_39651445_A_C_b38	rs9972882	0.00088	-0.13	-3.4
FBXL20	ENSG00000108306.11	chr17_39651445_A_C_b38	rs9972882	0.0083	0.12	2.7
GSDMA	ENSG00000167914.11	chr17_39651445_A_C_b38	rs9972882	0.026	0.18	2.2
CDC6	ENSG00000094804.9	chr17_39651445_A_C_b38	rs9972882	0.053	-0.078	-1.9
RPL19	ENSG00000108298.9	chr17_39651445_A_C_b38	rs9972882	0.055	-0.041	-1.9
CCR7	ENSG00000126353.3	chr17_39651445_A_C_b38	rs9972882	0.061	-0.096	-1.9
NEUROD2	ENSG00000171532.4	chr17_39651445_A_C_b38	rs9972882	0.061	-0.1	-1.9
MED1	ENSG00000125686.11	chr17_39651445_A_C_b38	rs9972882	0.067	-0.057	-1.8
SNORA21	ENSG00000252699.1	chr17_39651445_A_C_b38	rs9972882	0.076	0.13	1.8
RP5-1028K7.2	ENSG00000266088.5	chr17_39651445_A_C_b38	rs9972882	0.081	-0.11	-1.8
ERBB2	ENSG00000141736.13	chr17_39651445_A_C_b38	rs9972882	0.091	-0.046	-1.7
TCAP	ENSG00000173991.5	chr17_39651445_A_C_b38	rs9972882	0.092	-0.1	-1.7
SMARCE1	ENSG00000073584.18	chr17_39651445_A_C_b38	rs9972882	0.11	-0.052	-1.6
RP11-387H17.4	ENSG00000264968.1	chr17_39651445_A_C_b38	rs9972882	0.13	0.12	1.5
MIEN1	ENSG00000141741.11	chr17_39651445_A_C_b38	rs9972882	0.17	-0.038	-1.4
WIPF2	ENSG00000171475.13	chr17_39651445_A_C_b38	rs9972882	0.2	-0.039	-1.3
TOP2A	ENSG00000131747.14	chr17_39651445_A_C_b38	rs9972882	0.21	-0.049	-1.3
CTB-131K11.1	ENSG00000266469.1	chr17_39651445_A_C_b38	rs9972882	0.23	0.06	1.2
PNMT	ENSG00000141744.3	chr17_39651445_A_C_b38	rs9972882	0.24	-0.045	-1.2
ORMDL3	ENSG00000172057.9	chr17_39651445_A_C_b38	rs9972882	0.26	0.044	1.1
RP5-906A24.1	ENSG00000280177.1	chr17_39651445_A_C_b38	rs9972882	0.27	-0.071	-1.1
MSL1	ENSG00000188895.11	chr17_39651445_A_C_b38	rs9972882	0.28	0.061	1.1
IKZF3	ENSG00000161405.16	chr17_39651445_A_C_b38	rs9972882	0.29	-0.031	-1.1
PPP1R1B	ENSG00000131771.13	chr17_39651445_A_C_b38	rs9972882	0.3	0.061	1
CTB-58E17.5	ENSG00000277182.1	chr17_39651445_A_C_b38	rs9972882	0.33	0.072	0.98
PSMB3	ENSG00000277791.4	chr17_39651445_A_C_b38	rs9972882	0.33	-0.029	-0.98
LASP1	ENSG00000002834.17	chr17_39651445_A_C_b38	rs9972882	0.34	-0.026	-0.96
CTB-58E17.3	ENSG00000275532.1	chr17_39651445_A_C_b38	rs9972882	0.35	-0.072	-0.95
PSMD3	ENSG00000108344.14	chr17_39651445_A_C_b38	rs9972882	0.36	0.026	0.91
PIP4K2B	ENSG00000276293.4	chr17_39651445_A_C_b38	rs9972882	0.38	-0.02	-0.88
RPL23	ENSG00000125691.12	chr17_39651445_A_C_b38	rs9972882	0.39	0.022	0.86
CTD-2206N4.4	ENSG00000263818.5	chr17_39651445_A_C_b38	rs9972882	0.41	-0.061	-0.83
MLLT6	ENSG00000275023.4	chr17_39651445_A_C_b38	rs9972882	0.44	0.027	0.78
TNS4	ENSG00000131746.12	chr17_39651445_A_C_b38	rs9972882	0.44	0.046	0.77
EPOP	ENSG00000273604.1	chr17_39651445_A_C_b38	rs9972882	0.45	0.043	0.76
GRB7	ENSG00000141738.13	chr17_39651445_A_C_b38	rs9972882	0.45	-0.025	-0.75
CACNB1	ENSG00000067191.15	chr17_39651445_A_C_b38	rs9972882	0.5	-0.024	-0.68
MED24	ENSG00000008838.19	chr17_39651445_A_C_b38	rs9972882	0.5	-0.028	-0.67
THRA	ENSG00000126351.12	chr17_39651445_A_C_b38	rs9972882	0.5	-0.029	-0.67
CTD-2267D19.1	ENSG00000278918.1	chr17_39651445_A_C_b38	rs9972882	0.51	0.035	0.65
CTB-58E17.1	ENSG00000277969.1	chr17_39651445_A_C_b38	rs9972882	0.52	-0.026	-0.64
CWC25	ENSG00000273559.4	chr17_39651445_A_C_b38	rs9972882	0.55	-0.029	-0.6
RARA-AS1	ENSG00000265666.1	chr17_39651445_A_C_b38	rs9972882	0.55	0.029	0.6
RP11-58O9.2	ENSG00000279806.1	chr17_39651445_A_C_b38	rs9972882	0.58	0.036	0.55
PLXDC1	ENSG00000161381.13	chr17_39651445_A_C_b38	rs9972882	0.62	-0.027	-0.5
RP11-390P24.1	ENSG00000273576.1	chr17_39651445_A_C_b38	rs9972882	0.64	0.023	0.46
STAC2	ENSG00000141750.6	chr17_39651445_A_C_b38	rs9972882	0.64	-0.029	-0.47
PCGF2	ENSG00000277258.4	chr17_39651445_A_C_b38	rs9972882	0.65	0.024	0.46
RP11-458J1.1	ENSG00000278834.1	chr17_39651445_A_C_b38	rs9972882	0.66	-0.022	-0.44
NR1D1	ENSG00000126368.5	chr17_39651445_A_C_b38	rs9972882	0.68	-0.028	-0.42
CSF3	ENSG00000108342.12	chr17_39651445_A_C_b38	rs9972882	0.71	-0.019	-0.38
CTD-2267D19.3	ENSG00000266208.1	chr17_39651445_A_C_b38	rs9972882	0.73	-0.017	-0.34
IGFBP4	ENSG00000141753.6	chr17_39651445_A_C_b38	rs9972882	0.74	0.0091	0.33
CISD3	ENSG00000277972.1	chr17_39651445_A_C_b38	rs9972882	0.82	0.0063	0.23
LINC00672	ENSG00000263874.2	chr17_39651445_A_C_b38	rs9972882	0.82	-0.011	-0.23
CTB-58E17.9	ENSG00000275665.1	chr17_39651445_A_C_b38	rs9972882	0.84	0.01	0.2
CASC3	ENSG00000108349.16	chr17_39651445_A_C_b38	rs9972882	0.85	-0.0072	-0.19
RAPGEFL1	ENSG00000108352.11	chr17_39651445_A_C_b38	rs9972882	0.9	-0.0039	-0.13
RP11-749I16.3	ENSG00000279199.1	chr17_39651445_A_C_b38	rs9972882	0.9	0.0087	0.13
SNORA21	ENSG00000199293.1	chr17_39651445_A_C_b38	rs9972882	0.9	0.0099	0.13
CDK12	ENSG00000167258.13	chr17_39651445_A_C_b38	rs9972882	0.92	-0.0037	-0.096
RARA	ENSG00000131759.17	chr17_39651445_A_C_b38	rs9972882	0.98	-0.00086	-0.024
Supplementary Table 4B: Cis-eQTL analysis of rs9972882 in four different upper gastro intestinal tissues (normal gastric, gastroesophageal and esophageal mucosa/muscularis tissue). NES = Normalized Effect Size.
